# Supplementary material for: Epigenetic modification brings new opportunities for gene capture by transposable elements in allopolyploid Brassica napus
Source: Hortic Res. 2025 Jan 27;12(5):uhaf028. doi: 10.1093/hr/uhaf028 (PMC11986588; doi:10.1093/hr/uhaf028)
Supplement: Web_Material_uhaf028 [file web_material_uhaf028.zip]

Archive with 8 entries (8 files):
- Fig. S1.tif
- Fig. S2.tif
- Fig. S3.tif
- Fig. S4.tif
- Fig. S5.tif
- Fig. S6.tif
- Fig. S7.tif
- Table S1. The sequence composition of gene-capturing and free TEs.docx
